# Supplementary material for: Outcomes of myasthenia gravis patients admitted to the Intensive Care Unit: Experience from a tertiary care center in Saudi Arabia
Source: PLoS One. 2025 Jul 28;20(7):e0328648. doi: 10.1371/journal.pone.0328648 (PMC12303258; doi:10.1371/journal.pone.0328648)
Supplement: S1 Data — (XLSX) [file pone.0328648.s001.xlsx]

## Sheet: MG ICU data
Serial number	Age	Gender	Duration of the disease (years)	Date of Diagnosis (or Duration of the disease)	Number of ICU admissions	Date of Admission to the ICU (day/month/year)	Date of Discharge from the ICU (day/month/year)	Duration of ICU stay (days)	Reason for ICU admission	If other, then what is the reason?	Main Symptoms in the current exacerbation before ICU admission	dysphagia	slurred speech	aspiration of secretions	dysphonia	Nasal regurigation	Difficulty handling secretions	atrophic tongue	weak jaw/facial muscles	Thymus pathology	Thymectomy	Thymectomy approach	Antibodies	Acetylcholinesterase inhibitor before current exacerbation	Immunosuppression before current exacerbation	predinosone	Azathioprine	Mycophenolate Mefetil	Rituximab	Reason for exacerbation	Exacerbation therapy	Duration of exacerbation therapy	Complications to the exacerbation therapy	Nasogastric tube	Non-invasive ventilaiton	duration of NIMV	Mechanical Ventilation	duration of MV	Complications during hospitalization	pleural effusion	Pneumonia	respiratory failure	sepsis	others	Total number of ED visits due to an MG exacerbation	Outcome	Place of discharge	Cause of death	Dependency
1.1	49	1	12	2	1	2018-03-04	2018-05-04	3	3	0	0	0	0	0	0	0	0	0	0	4	0	6	1	0	0	0	0	0	0	0	0	0	0	0	0	0	1	1	0	0	0	0	0	0	0	1	1	0	0
1.2	52	1	15	2	2	16/08/2021	17/08/2021	2	3	0	0	0	0	0	0	0	0	0	0	4	0	6	1	0	0	0	0	0	0	0	0	0	0	0	0	0	1	2	1	0	0	0	0	1	0	1	1	0	0
1.3	53	1	16	2	3	20/01/2022	21/01/2022	2	1	1	0	0	0	0	0	0	0	0	0	4	0	6	1	0	0	0	0	0	0	0	0	0	0	0	0	0	0	0	0	0	0	0	0	0	0	1	1	0	0
1.4	54	1	17	2	4	2023-12-10	2023-12-10	1	1	3	0	0	0	0	0	0	0	0	0	4	0	6	I	0	0	0	0	0	0	0	0	0	0	0	0	0	1	2	1	0	0	0	0	1	0	1	1	0	0
2.1	53	2	4	2	1	2017-11-08	2017-11-08	1	4	0	2	1	0	0	1	0	0	0	0	0	0	6	2	1	1	0	1	0	0	0	1	5	0	0	0	0	0	0	0	0	0	0	0	0	1	1	1	0	0
3.1	59	2	28	2	1	14/10/2021	16/10/2021	3	4	0	3	0	0	0	0	0	0	0	0	1	1	0	1	1	1	1	0	1	0	1	2	5	0	0	0	0	0	0	0	0	0	0	0	0	1	1	1	0	0
4.1	45	2	7	2	1	2018-04-12	2018-04-12	1	4	0	3	0	0	0	0	0	0	0	0	1	1	0	1	1	0	0	0	0	0	1	1	3	0	0	0	0	0	0	0	0	0	0	0	0	0	1	1	0	0
5.1	45	2	5	2	1	19/12/2016	19/12/2016	1	2	0	3	0	0	0	0	0	0	0	0	3	1	1	1	1	1	1	0	1	0	0	1	4	0	0	0	0	1	1	0	0	0	0	0	0	0	1	1	0	0
6.1	44	2	15	2	1	2017-02-05	2017-04-05	3	3	0	0	0	0	0	0	0	0	0	0	0	1	0	1	0	1	1	0	0	0	0	1	5	0	0	0	0	1	1	0	0	0	0	0	0	0	1	1	0	0
6.2	50	2	20	2	2	29/11/2022	29/11/2022	1	1	1	0	1	0	0	0	0	0	0	0	0	1	0	1	0	1	0	0	0	1	0	2	0	0	0	0	0	0	0	0	0	0	0	0	0	0	1	1	0	0
7.1	33	1	3	2	4	2020-03-09	20/09/2020	18	4	0	2	0	0	0	0	0	0	0	1	1	1	1	1	1	1	0	0	0	1	4	2 + 4 (pulse steroids for 5 days)	7	0	1	1	18	1	8	1	0	1	1	0	0	4	1	1	0	0
7.2	31	1	1	1	3	25/3/2018	27/3/2018	3	4	0	2	1	0	0	0	0	0	0	1	1	1	1	1	1	1	1	0	0	0	4	1	3	0	0	1	8	0	0	0	0	0	0	0	0	1	1	1	0	0
7.3	30	1	0.8	0	2	2017-10-08	14/8/2017	6	4	0	2	1	1	0	0	0	0	0	0	1	1	1	1	1	1	1	0	0	0	1	3	6	0	1	1	26	0	0	0	0	0	0	0	0	0	1	1	0	0
7.4	30	1	0.7	0	1	18/7/2017	2017-09-08	22	2	0	0	0	0	0	0	0	0	0	0	1	1	1	1	0	0	0	0	0	0	1	0	0	0	0	0	0	1	22	1	0	0	1	0	0	0	1	1	0	0
8.1	32	2	0.3	0	1	2017-12-08	23/8/2017	12	4	0	3	0	0	0	0	0	0	0	0	2	1	5	1	1	0	0	0	0	0	0	1	4	1	1	0	0	1	1	1	0	1	0	0	0	0	1	1	0	0
9.1	72	2	6	2	2	2022-02-11	18/3/2023	137	4	0	3	0	0	0	0	0	0	0	0	4	0	6	1	1	1	1	1	1	0	1	3	3	0	1	0	0	1	2	1	0	1	0	1	0	6	0	3	1	3
9.2	70	2	5	2	1	2021-02-11	2021-03-11	2	4	0	2	1	1	0	0	0	1	0	1	4	0	6	1	1	1	1	1	0	0	0	1	4	0	1	0	0	0	0	0	0	0	0	0	0	4	1	1	0	0
10.1	57	2	15	2	1	22/7/2022	23/7/2022	2	4	0	2	0	0	0	0	0	0	0	1	0	1	0	1	1	1	1	0	1	0	4	1	5	0	0	0	0	0	0	0	0	0	0	0	0	1	1	1	0	0
11.1	65	2	3	2	10	23/3/2021	2021-10-05	48	4	0	2	1	0	0	0	0	0	0	0	1	1	0	1	1	1	1	0	0	0	4	3 + 4 (pulse methylprednisolone)	9	0	1	1	2	1	42	1	1	0	1	0	0	8	0	3	2	3
11.2	64	2	3	2	9	2021-05-01	13/1/2021	9	4	0	3	0	0	0	0	0	0	0	0	1	1	0	1	1	1	1	1	0	0	4	1 + 4 (methylprednisolone)	9	0	0	1	9	0	0	0	0	0	0	0	0	7	1	1	0	1
11.3	64	2	2	2	8	14/3/2020	16/3/2020	3	4	0	3	0	0	0	0	0	0	0	0	1	1	0	1	1	1	1	1	0	0	1	1	5	0	0	1	8	0	0	0	0	0	0	0	0	6	1	1	0	1
11.4	63	2	1	1	7	29/12/2019	2020-02-01	5	4	0	3	0	0	0	0	0	0	0	0	1	1	0	1	1	1	1	1	0	0	4	1	5	2	1	1	13	1	3	1	0	0	0	0	1	5	1	1	0	1
11.5	62	2	1	1	6	18/2/2019	22/2/2019	5	4	0	3	0	0	0	0	0	0	0	0	1	1	0	1	1	1	1	0	0	0	0	1	5	3	0	1	2	0	0	0	0	0	0	0	0	3	1	1	0	1
11.6	61	2	0.1	0	5	2018-03-11	2018-07-11	4	4	0	2	0	0	0	0	0	0	0	1	1	1	0	1	1	0	0	0	0	0	0	1	5	0	1	1	5	0	0	0	0	0	0	0	0	2	1	1	0	1
11.7	61	2	0.7	0	4	22/9/2018	2018-04-10	13	4	0	2	1	0	0	1	0	0	0	0	1	1	0	1	1	1	1	0	0	0	0	2	5	0	0	1	5	1	2	0	0	0	0	0	0	1	1	1	0	1
11.8	61	2	0.6	0	3	2018-07-08	2018-07-08	1	1	1	0	0	0	0	0	0	0	0	0	1	1	0	1	0	0	0	0	0	0	0	0	0	0	0	1	1	0	0	0	0	0	0	0	0	0	1	1	0	1
11.9	61	2	0.5	0	2	21/7/2018	26/7/2018	5	1	1	0	0	0	0	0	0	0	0	0	1	1	0	1	0	0	0	0	0	0	0	0	0	0	0	1	6	0	0	0	0	0	0	0	0	0	1	1	0	1
11.10'	61	2	0.001	0	1	22/2/2018	25/2/2018	3	1	1	0	0	0	0	0	0	0	0	0	1	1	0	1	0	0	0	0	0	0	0	0	0	0	0	1	6	0	0	0	0	0	0	0	0	0	1	1	0	1
12.1	52	1	16	2	3	25/11/2022	27/11/2022	3	1	0	0	0	0	0	0	0	0	0	0	1	1	0	1	1	1	0	0	1	0	0	0	0	0	1	0	0	0	0	0	0	0	0	0	0	3	1	1	0	0
12.2	52	1	16	2	2	27/5/2022	2022-04-06	8	4	0	2	1	0	0	0	0	0	0	0	1	1	0	1	1	1	0	0	1	0	1	1	5	0	1	1	16	0	0	0	0	0	0	0	0	2	1	1	0	0
12.3	49	1	13	2	1	28/4/2019	2019-03-05	6	4	0	2	1	0	0	0	0	0	0	0	1	1	0	1	1	1	0	0	1	0	1	2	5	0	1	0	0	0	0	0	0	0	0	0	0	1	1	1	0	0
13.1	86	1	1	0	2	17/10/2016	31/10/2016	15	4	0	2	1	1	0	0	0	0	0	0	0	2	0	3	1	0	0	0	0	0	1	1	5	0	1	1	1	1	14	1	0	1	0	1	0	2	0	3	1	3
14.1	40	2	1	0	1	15/12/2018	15/12/2018	1	4	0	3	0	0	0	0	0	0	0	0	1	0	6	1	1	1	1	0	0	0	0	1	2	0	0	0	0	0	0	0	0	0	0	0	0	1	1	1	0	0
15.1	37	2	3	2	1	14/2/2023	15/2/2023	2	3	0	0	0	0	0	0	0	0	0	0	0	0	6	2	0	0	0	0	0	0	0	0	0	0	0	0	0	0	0	0	0	0	0	0	0	1	1	1	0	0
16.1	76	2	3	2	10	23/6/2023	28/6/2023	5	4	0	2	0	1	0	0	0	0	0	1	0	0	6	2	0	1	1	0	0	1	1	1	1	0	0	1	25	0	0	0	0	0	0	0	0	14	1	1	0	1
16.2	76	2	3	2	9	24/3/2023	27/3/2023	4	4	0	2	0	0	0	1	0	0	0	0	0	0	6	2	1	1	1	0	0	1	1	2	1	0	0	1	1	0	0	0	0	0	0	0	0	12	1	1	0	1
16.3	76	2	3	2	8	13/2/2023	13/2/2023	1	1	3	0	0	0	0	0	0	0	0	0	0	0	6	2	0	0	0	0	0	0	0	0	0	0	0	0	0	0	0	0	0	0	0	0	0	11	1	1	0	1
16.4	76	2	3	2	7	28/1/2023	2023-01-02	5	4	0	3	0	0	0	0	0	0	0	0	0	0	6	2	0	1	1	0	0	1	2	1	5	0	0	0	0	0	0	0	0	0	0	0	0	10	1	1	0	1
16.5	75	2	2	2	6	2022-07-04	2022-09-04	3	4	0	2	0	0	0	0	0	0	0	1	0	0	6	2	1	1	1	0	0	1	1	1	5	0	0	0	0	0	0	0	0	0	0	0	0	6	1	1	0	1
16.6	74	2	1	1	5	2021-12-19	23/12/2021	5	4	0	2	0	0	0	0	0	0	0	1	0	0	6	2	1	1	1	0	0	1	1	3	5	0	0	1	11	0	0	0	0	0	0	0	0	5	1	1	0	1
16.7	74	2	1	1	4	2021-01-04	18/01/2021	15	1	1	0	0	0	0	0	0	0	0	0	0	0	6	2	1	1	1	1	0	1	0	0	0	0	0	1	13	0	0	0	0	0	0	0	0	2	1	1	0	1
16.8	73	2	0.2	0	3	2020-06-10	2020-10-10	5	4	0	2	0	0	0	1	0	0	0	1	0	0	6	2	1	0	0	0	0	0	1	1	5	0	0	1	12	0	0	0	0	0	0	0	0	2	1	1	0	1
16.9	73	2	0.1	0	2	21/9/2020	24/9/2020	4	3	0	0	0	0	0	0	0	0	0	0	0	0	6	2	0	0	0	0	0	0	0	0	0	0	0	0	0	0	0	1	0	0	0	1	0	1	1	1	0	1
16.10'	73	2	0.001	0	1	13/8/2020	22/8/2020	10	4	0	2	1	1	1	0	1	1	0	1	0	0	6	2	1	0	0	0	0	0	1	1	5	0	1	1	3	1	7	0	0	0	0	0	0	1	1	1	0	1
17.1	52	2	4	2	1	31/1/2021	2021-02-02	3	2	0	0	0	0	0	0	0	0	0	0	1	1	5	1	1	1	0	1	0	0	0	0	0	0	0	0	0	0	0	0	0	0	0	0	0	1	1	1	0	0
18.1	32	2	0.6	0	2	2021-11-10	15/10/2021	5	2	0	3	0	0	0	0	0	0	0	0	21	1	1	1	1	1	1	0	0	0	0	1	5	0	0	0	0	0	0	0	0	0	0	0	0	1	1	1	0	0
18.2	32	2	0.3	0	1	25/7/2021	30/7/2021	6	4	0	2	1	1	0	1	0	0	0	1	21	0	6	1	1	1	1	0	0	0	2	1	5	0	1	1	1	1	6	1	0	0	0	0	1	1	1	1	0	0
19.1	64	2	0.001	0	1	26/6/2021	2021-03-07	8	4	0	2	1	1	0	0	0	0	0	0	0	0	6	1	1	1	1	0	0	0	2	1	5	0	1	0	0	1	5	0	0	0	0	0	0	1	1	1	0	0
20.1	41	2	20	2	2	23/2/2019	23/2/2019	1	4	0	3	0	0	0	0	0	0	0	0	0	1	0	1	1	1	1	0	1	0	0	1	5	0	0	0	0	0	0	0	0	0	0	0	0	0	1	1	0	0
20.2	40	2	18	2	1	16/7/2017	16/7/2017	1	4	0	2	1	0	0	0	0	0	0	0	0	1	0	1	1	1	1	0	1	0	0	1	5	0	0	0	0	0	0	0	0	0	0	0	0	0	1	1	0	0
21.1	54	1	0.002	0	1	21/3/2022	26/3/2022	6	4	0	2	1	0	0	0	0	0	0	1	1	0	6	1	0	0	0	0	0	0	0	1	7	0	0	0	0	0	0	0	0	0	0	0	0	0	1	1	0	1
21.2	54	1	0.7	0	2	2022-11-10	16/10/2022	5	2	0	0	0	0	0	0	0	0	0	0	1	1	5	1	0	0	0	0	0	0	0	0	0	0	0	0	0	0	0	0	0	0	0	0	0	1	1	1	0	1
22.1	26	2	4	2	1	23/8/2022	29/8/2022	7	4	0	2	1	0	0	1	1	0	0	0	2	0	6	1	1	1	1	0	0	0	0	1	6	0	0	0	0	0	0	0	0	0	0	0	0	0	1	1	0	1
22.2	26	2	4	2	2	13/9/2022	14/9/2022	2	4	0	2	0	0	0	1	0	0	0	0	2	0	6	1	1	1	1	0	0	0	0	1	5	0	0	1	3	0	0	0	0	0	0	0	0	1	1	1	0	1
22.3	26	2	4	2	3	2022-12-12	18/12/2022	7	2	0	0	0	0	0	0	0	0	0	0	2	1	5	1	0	0	0	0	0	0	0	0	0	0	0	0	0	1	2	0	0	0	0	0	0	3	1	1	0	1
22.4	26	2	5	2	4	2023-04-04	2023-05-04	2	4	0	2	1	0	0	1	0	0	0	0	2	1	5	1	0	0	0	0	0	0	3	2	3	0	0	1	2	0	0	0	0	0	0	0	0	5	1	1	0	1
22.5	26	2	5	2	5	2023-03-06	2023-04-06	2	4	0	2	1	0	0	0	0	0	0	0	2	1	5	1	1	0	0	0	0	0	3	2	5	0	0	1	5	0	0	0	0	0	0	0	0	6	1	1	0	1
22.6	26	2	5	2	6	2023-04-08	2023-07-08	4	4	0	2	1	0	0	0	0	0	0	0	2	1	5	1	1	1	1	0	0	0	3	2	5	0	0	1	2	0	0	0	0	0	0	0	0	7	1	1	0	1
23.1	30	1	1	1	1	15/11/2022	17/11/2022	3	2	0	0	0	0	0	0	0	0	0	0	1	1	5	1	0	1	1	1	0	0	0	0	0	0	0	0	0	0	0	0	0	0	0	0	0	0	1	1	0	1
24.1	34	2	2	2	1	21/3/2023	27/3/2023	7	2	0	2	0	0	1	0	0	1	0	1	2	1	5	1	1	0	0	0	0	0	4	1	5	0	1	1	2	1	4	0	0	0	0	0	0	0	1	1	0	0

## Sheet: code book
Gender	Male	1
	Female	2
Duration of the disease	Newly diagnosed	0
	Duration less than two years	1
	Duration more than two years	2
Reason for ICU admission	Others	1
	Post-Thymectomy	2
	Post-op monitoring	3
	Myasthenic exacerbation	4
Other reasons for ICU admission	infections	1
	Respiratory failure	2
	Medical procedures	3
Main symtoms in the current exacerbation	Bulbar	1
	Bulbar and limb	2
	Limbs	3
Dysphagia	No	0
	yes	1
reduced absent reflux	no	0
	yes	1
slurred speech	No	0
	yes	1
aspiration of secretions	No	0
	yes	1
dysphonia	no	0
	yes	1
Nasal regurigation	No	0
	yes	1
Difficulty handling secretions	no	0
	yes	1
atrophic tongue	No	0
	yes	1
weak jaw/facial muscles	no	0
	yes	1
Thymus pathology	Not mentioned	0
	thymoma	1
	hyperplasia	2
	atrophy	3
	None	4
Thymectomy	no	0
	yes	1
	Not mentioned	2
Thymectomy Approach	Not mentioned	0
	Total median sternotomy	1
	Partial median strnotomy	2
	Transsternal Thymectomy	3
	Transcervical Thymectomy	4
	Videoscopic Thymectomy	5
	Not done	6
Antibodies	Not tested	0
	AChR	1
	MuSK	2
	Double positive	3
	Double seronegative	4
acetylcholinesterase inhibitor before current exacerbation	no	0
	yes	1
immunosppression before current exacerbation	none	0
	yes	1
reasons for exacerbation	not detected	0
	infection	1
	stressful event	2
	non-adherence	3
	other	4
exacerbation therapy	PLEX	1
	IVIG	2
	PLEX +IVIG	3
	other	4
Nasogastric tube	no	0
	yes	1
mechanical ventilation	no	0
	yes	1
Complications during hospitalization	no	0
	yes	1
Outcome	Dead	0
	alive	1
Place of discharge	home	1
	other hospital	2
	death	3
Cause of death	multiorganic failure due to sepsis	1
	multorganic failure of other origin	2
	Shock	3
	ARDS	4
	Cardiac Decompensation	5
	Pulmonary thromboembolism	6
	Other	7
Complications to the exacerbation therapy	None	0
	Allergic reaction	1
	electrolyte disturbances	2
	hypotension	3
Non-invasive ventilaiton (Bi-PAP and CPAP)	None	0
	Bi-PAP	1
	CPAP	2
Dependency	Independent	0
	Dependent	1
	Dead	3
